# Supplementary material for: Differential Binding of ΔFN3 Proteins of Bifidobacterium longum GT15 and Bifidobacterium bifidum 791 to Cytokines Determined by Surface Plasmon Resonance and De Novo Molecular Modeling
Source: Int J Mol Sci. 2025 Oct 30;26(21):10560. doi: 10.3390/ijms262110560 (PMC12607495; doi:10.3390/ijms262110560)
Supplement: Supplementary file 1 [file ijms-26-10560-s001.zip]

Archive with 1 entries (1 files):
- ijms-3912627. Supplementary materials corrected version.pdf
